# Supplementary material for: Blast Overpressure-Induced Neuroinflammation and Axonal Injury in the Spinal Cord of Ferrets
Source: Brain Sci. 2025 Sep 26;15(10):1050. doi: 10.3390/brainsci15101050 (PMC12564047; doi:10.3390/brainsci15101050)
Supplement: Supplementary file 1 [file brainsci-15-01050-s001.zip]

Archive with 1 entries (1 files):
- brainsci-3818274-supplementary.pdf
